# Supplementary material for: Pharmacodynamic Effects of Standard versus High Caffeine Doses in the Developing Brain of Neonatal Rats Exposed to Intermittent Hypoxia
Source: Int J Mol Sci. 2021 Mar 27;22(7):3473. doi: 10.3390/ijms22073473 (PMC8037517; doi:10.3390/ijms22073473)
Supplement: Supplementary file 1 [file ijms-22-03473-s001.zip]

Archive with 2 entries (2 files):
- Soontarapornchai P_IJMS_Supplemental Figures/Slide1.TIF
- Soontarapornchai P_IJMS_Supplemental Figures/Slide2.TIF
